# Supplementary material for: Evaluating the effect of gamma rays on Zamiifolia (Zamioculcas zamiifolia) plant in vitro and genetic diversity of the resulting genotypes using the ISSR marker
Source: Sci Rep. 2023 May 23;13:8308. doi: 10.1038/s41598-023-35618-2 (PMC10205732; doi:10.1038/s41598-023-35618-2)
Supplement: Supplementary file 1 — Supplementary Information 1. [file 41598_2023_35618_MOESM1_ESM.xlsx]

## Sheet: Morho raw data
Rep	NAA	BA	The percentage of plant production	the number of plants and leaves	the number of complete tubers	root growth
1	0	0	0	0	0	0
1	0	0.5	0.4	2	0	1
1	0	1	0.6	2	1	1
1	0.5	0	0.2	3	2	2
1	0.5	0.5	0.7	4	3	3
1	0.5	1	0.5	2	1	3
2	0	0	0	0	0	0
2	0	0.5	0	1	0	1
2	0	1	0.4	2	0	1
2	0.5	0	0.3	2	2	1
2	0.5	0.5	0.6	5	5	3
2	0.5	1	0.4	1	1	2
3	0	0	0	0	0	0
3	0	0.5	0.3	1	1	2
3	0	1	0.5	3	1	1
3	0.5	0	0.2	2	1	0
3	0.5	0.5	0.8	3	3	3
3	0.5	1	0.3	3	2	2
4	0	0	0	0	0	0
4	0	0.5	0.2	1	1	1
4	0	1	0.4	1	2	1
4	0.5	0	0.1	2	1	1
4	0.5	0.5	0.5	4	4	3
4	0.5	1	0.4	1	1	1

## Sheet: Callu raw data
Rep	2.4.D	BA	calus (%)	calus color	calus volume	calus (%)	calus color	calus volume
1	0	0	0	0	0	0.71	0.71	0.71
1	0	1	20	1	1	4.53	1.22	1.22
1	0	2	20	1	1	4.53	1.22	1.22
1	1	0	40	1	1	6.36	1.22	1.22
1	1	2	50	3	3	7.11	1.87	1.87
1	2	0	10	2	1	3.24	1.58	1.22
1	2	1	10	3	1	3.24	1.87	1.22
1	4	0	0	2	3	0.71	1.58	1.87
1	4	1	30	3	3	5.52	1.87	1.87
1	4	2	20	3	1	4.53	1.87	1.22
2	0	0	10	0	3	3.24	0.71	1.87
2	0	1	25	1	1	5.05	1.22	1.22
2	0	2	25	1	1	5.05	1.22	1.22
2	1	0	40	1	1	6.36	1.22	1.22
2	1	2	60	3	3	7.78	1.87	1.87
2	2	0	20	3	1	4.53	1.87	1.22
2	2	1	10	3	1	3.24	1.87	1.22
2	4	0	0	0	3	0.71	0.71	1.87
2	4	1	40	3	3	6.36	1.87	1.87
2	4	2	10	3	1	3.24	1.87	1.22
3	0	0	10	0	1	3.24	0.71	1.22
3	0	1	30	1	1	5.52	1.22	1.22
3	0	2	30	1	1	5.52	1.22	1.22
3	1	0	30	1	1	5.52	1.22	1.22
3	1	2	60	3	3	7.78	1.87	1.87
3	2	0	20	2	1	4.53	1.58	1.22
3	2	1	20	3	1	4.53	1.87	1.22
3	4	0	20	0	1	4.53	0.71	1.22
3	4	1	30	3	3	5.52	1.87	1.87
3	4	2	20	3	1	4.53	1.87	1.22
4	0	0	10	0	1	3.24	0.71	1.22
4	0	1	20	1	1	4.53	1.22	1.22
4	0	2	20	1	1	4.53	1.22	1.22
4	1	0	30	1	1	5.52	1.22	1.22
4	1	2	70	3	3	8.4	1.87	1.87
4	2	0	30	3	1	5.52	1.87	1.22
4	2	1	15	3	1	3.94	1.87	1.22
4	4	0	10	0	1	3.24	0.71	1.22
4	4	1	40	3	3	6.36	1.87	1.87
4	4	2	10	3	1	3.24	1.87	1.22

## Sheet: BAFL-out
Band Frequencies, Estimated Allele Frequencies and Estimated Heterozygosity by Pop for Binary (Diploid) Data
Data Sheet	Sheet1
Data Title	example of binary data
No. Loci	236
No. Samples	15
No. Pops.	1
Band Frequency, Estimated Allele Frequency (p & q), Samples Size, No. Alleles, No. Effective Alleles, Information Index, Expected and Unbiased Expected Heterozygosity
Pop		C07-1	C07-2	C07-3	C07-4	C07-5	C07-6	C07-7	C07-8	C07-9	C07-10	C07-11	C07-12	C07-13	C07-14	C16-1	C16-2	C16-3	C16-4	C16-5	C16-6	C16-7	C16-8	C16-9	F19-1	F19-2	F19-3	F19-4	F19-5	F19-6	F19-7	F19-8	F19-9	F20-1	F20-2	F20-3	F20-4	F20-5	F20-6	F20-7	F20-8	F20-9	F20-10	F20-11	F20-12	L19-1	L19-2	L19-3	L19-4
pop	Band Freq.	0.06667	0.26667	0.33333	0.86667	0.46667	0.06667	1	0.26667	0.73333	0.6	1	1	1	1	0.8	0.46667	0.46667	0.6	0.86667	1	1	1	1	0.5	0.625	0.75	0.75	1	0.625	1	1	1	0.83333	0.91667	0.91667	0.91667	0.5	0.91667	1	1	0.41667	1	1	1	0.35714	1	0.92857	0.33333
	p	0.0339082	0.143651	0.183503	0.634852	0.269703	0.0339082	1	0.143651	0.483602	0.367544	1	1	1	1	0.552786	0.269703	0.269703	0.367544	0.634852	1	1	1	1	0.292893	0.387628	0.5	0.5	1	0.387628	1	1	1	0.591752	0.711325	0.711325	0.711325	0.292893	0.711325	1	1	0.236237	1	1	1	0.198216	1	0.732739	0.183503
	q	0.966092	0.856349	0.816497	0.365148	0.730297	0.966092	0	0.856349	0.516398	0.632456	0	0	0	0	0.447214	0.730297	0.730297	0.632456	0.365148	0	0	0	0	0.707107	0.612372	0.5	0.5	0	0.612372	0	0	0	0.408248	0.288675	0.288675	0.288675	0.707107	0.288675	0	0	0.763763	0	0	0	0.801784	0	0.267261	0.816497
	N	15	15	15	15	15	15	15	15	15	15	15	15	15	15	15	15	15	15	15	15	15	15	15	8	8	8	8	8	8	8	8	8	12	12	12	12	12	12	12	12	12	12	12	12	14	14	14	15
	Na	2	2	2	2	2	2	1	2	2	2	1	1	1	1	2	2	2	2	2	1	1	1	1	2	2	2	2	1	2	1	1	1	2	2	2	2	2	2	1	1	2	1	1	1	2	1	2	2
	Ne	1.07011	1.32631	1.42788	1.86438	1.64997	1.07011	1	1.32631	1.99785	1.86885	1	1	1	1	1.97795	1.64997	1.64997	1.86885	1.86438	1	1	1	1	1.70711	1.90384	2	2	1	1.90384	1	1	1	1.93485	1.69688	1.69688	1.69688	1.70711	1.69688	1	1	1.5646	1	1	1	1.46596	1	1.64383	1.42788
	I	0.148075	0.411536	0.476665	0.656323	0.582963	0.148075	0	0.411536	0.692609	0.657636	0	0	0	0	0.687564	0.582963	0.582963	0.657636	0.656323	0	0	0	0	0.604722	0.667675	0.693147	0.693147	0	0.667675	0	0	0	0.676215	0.600961	0.600961	0.600961	0.604722	0.600961	0	0	0.546704	0	0	0	0.49792	0	0.580516	0.476665
	He	0.0655169	0.246031	0.29966	0.46363	0.393927	0.0655169	0	0.246031	0.499462	0.464911	0	0	0	0	0.494427	0.393927	0.393927	0.464911	0.46363	0	0	0	0	0.414214	0.474745	0.5	0.5	0	0.474745	0	0	0	0.483163	0.410684	0.410684	0.410684	0.414214	0.410684	0	0	0.360859	0	0	0	0.317853	0	0.391665	0.29966
	uHe	0.0677761	0.254515	0.309993	0.479617	0.407511	0.0677761	0	0.254515	0.516685	0.480942	0	0	0	0	0.511476	0.407511	0.407511	0.480942	0.479617	0	0	0	0	0.441828	0.506395	0.533333	0.533333	0	0.506395	0	0	0	0.50417	0.428539	0.428539	0.428539	0.432223	0.428539	0	0	0.376548	0	0	0	0.329626	0	0.406171	0.309993
Mean and SE over Pops for each Locus
		C07-1	C07-2	C07-3	C07-4	C07-5	C07-6	C07-7	C07-8	C07-9	C07-10	C07-11	C07-12	C07-13	C07-14	C16-1	C16-2	C16-3	C16-4	C16-5	C16-6	C16-7	C16-8	C16-9	F19-1	F19-2	F19-3	F19-4	F19-5	F19-6	F19-7	F19-8	F19-9	F20-1	F20-2	F20-3	F20-4	F20-5	F20-6	F20-7	F20-8	F20-9	F20-10	F20-11	F20-12	L19-1	L19-2	L19-3	L19-4
N	Mean	15	15	15	15	15	15	15	15	15	15	15	15	15	15	15	15	15	15	15	15	15	15	15	8	8	8	8	8	8	8	8	8	12	12	12	12	12	12	12	12	12	12	12	12	14	14	14	15
	SE	0	0	0	0	0	0	0	0	0	0	0	0	0	0	0	0	0	0	0	0	0	0	0	0	0	0	0	0	0	0	0	0	0	0	0	0	0	0	0	0	0	0	0	0	0	0	0	0
Na	Mean	2	2	2	2	2	2	1	2	2	2	1	1	1	1	2	2	2	2	2	1	1	1	1	2	2	2	2	1	2	1	1	1	2	2	2	2	2	2	1	1	2	1	1	1	2	1	2	2
	SE	0	0	0	0	0	0	0	0	0	0	0	0	0	0	0	0	0	0	0	0	0	0	0	0	0	0	0	0	0	0	0	0	0	0	0	0	0	0	0	0	0	0	0	0	0	0	0	0
Ne	Mean	1.07011	1.32631	1.42788	1.86438	1.64997	1.07011	1	1.32631	1.99785	1.86885	1	1	1	1	1.97795	1.64997	1.64997	1.86885	1.86438	1	1	1	1	1.70711	1.90384	2	2	1	1.90384	1	1	1	1.93485	1.69688	1.69688	1.69688	1.70711	1.69688	1	1	1.5646	1	1	1	1.46596	1	1.64383	1.42788
	SE	0	0	0	0	0	0	0	0	0	0	0	0	0	0	0	0	0	0	0	0	0	0	0	0	0	0	0	0	0	0	0	0	0	0	0	0	0	0	0	0	0	0	0	0	0	0	0	0
I	Mean	0.148075	0.411536	0.476665	0.656323	0.582963	0.148075	0	0.411536	0.692609	0.657636	0	0	0	0	0.687564	0.582963	0.582963	0.657636	0.656323	0	0	0	0	0.604722	0.667675	0.693147	0.693147	0	0.667675	0	0	0	0.676215	0.600961	0.600961	0.600961	0.604722	0.600961	0	0	0.546704	0	0	0	0.49792	0	0.580516	0.476665
	SE	0	0	0	0	0	0	0	0	0	0	0	0	0	0	0	0	0	0	0	0	0	0	0	0	0	0	0	0	0	0	0	0	0	0	0	0	0	0	0	0	0	0	0	0	0	0	0	0
He	Mean	0.0655169	0.246031	0.29966	0.46363	0.393927	0.0655169	0	0.246031	0.499462	0.464911	0	0	0	0	0.494427	0.393927	0.393927	0.464911	0.46363	0	0	0	0	0.414214	0.474745	0.5	0.5	0	0.474745	0	0	0	0.483163	0.410684	0.410684	0.410684	0.414214	0.410684	0	0	0.360859	0	0	0	0.317853	0	0.391665	0.29966
	SE	0	0	0	0	0	0	0	0	0	0	0	0	0	0	0	0	0	0	0	0	0	0	0	0	0	0	0	0	0	0	0	0	0	0	0	0	0	0	0	0	0	0	0	0	0	0	0	0
uHe	Mean	0.0677761	0.254515	0.309993	0.479617	0.407511	0.0677761	0	0.254515	0.516685	0.480942	0	0	0	0	0.511476	0.407511	0.407511	0.480942	0.479617	0	0	0	0	0.441828	0.506395	0.533333	0.533333	0	0.506395	0	0	0	0.50417	0.428539	0.428539	0.428539	0.432223	0.428539	0	0	0.376548	0	0	0	0.329626	0	0.406171	0.309993
	SE	0	0	0	0	0	0	0	0	0	0	0	0	0	0	0	0	0	0	0	0	0	0	0	0	0	0	0	0	0	0	0	0	0	0	0	0	0	0	0	0	0	0	0	0	0	0	0	0
Grand Mean and SE over Pops and Loci
		Total
N	Mean	14.339
	SE	0.0989379
Na	Mean	1.51695
	SE	0.0325977
Ne	Mean	1.36375
	SE	0.025765
I	Mean	0.30014
	SE	0.0198333
He	Mean	0.205566
	SE	0.0138888
uHe	Mean	0.213219
	SE	0.0144108
Percentage of Polymorphic Loci
Population	%P
pop	0.516949
Na = No. of Different Alleles
Ne = No. of Effective Alleles = 1 / (p^2 + q^2)
I = Shannon's Information Index = -1* (p * Ln (p) + q * Ln(q))
He = Expected Heterozygosity = 2 * p * q
uHe = Unbiased Expected Heterozygosity = (2N / (2N-1)) * He
Where for Diploid Binary data and assuming Hardy-Weinberg Equilibrium, q = (1 - Band Freq.)^0.5 and p = 1 - q.
[truncated: 188 more columns]

## Sheet: BAFP-out
Band Frequencies, Estimated Allele Frequencies and Estimated Heterozygosity by Pop for Binary (Diploid) Data
Data Sheet	Sheet1
Data Title	example of binary data
No. Loci	236
No. Samples	15
No. Pops.	1
Band Frequency, Estimated Allele Frequency (p & q), Samples Size, No. Alleles, No. Effective Alleles, Information Index, Expected and Unbiased Expected Heterozygosity
Pop	Locus	Band Freq.	p	q	N	Na	Ne	I	He	uHe
pop	C07-1	0.06667	0.0339082	0.966092	15	2	1.07011	0.148075	0.0655169	0.0677761
	C07-2	0.26667	0.143651	0.856349	15	2	1.32631	0.411536	0.246031	0.254515
	C07-3	0.33333	0.183503	0.816497	15	2	1.42788	0.476665	0.29966	0.309993
	C07-4	0.86667	0.634852	0.365148	15	2	1.86438	0.656323	0.46363	0.479617
	C07-5	0.46667	0.269703	0.730297	15	2	1.64997	0.582963	0.393927	0.407511
	C07-6	0.06667	0.0339082	0.966092	15	2	1.07011	0.148075	0.0655169	0.0677761
	C07-7	1	1	0	15	1	1	0	0	0
	C07-8	0.26667	0.143651	0.856349	15	2	1.32631	0.411536	0.246031	0.254515
	C07-9	0.73333	0.483602	0.516398	15	2	1.99785	0.692609	0.499462	0.516685
	C07-10	0.6	0.367544	0.632456	15	2	1.86885	0.657636	0.464911	0.480942
	C07-11	1	1	0	15	1	1	0	0	0
	C07-12	1	1	0	15	1	1	0	0	0
	C07-13	1	1	0	15	1	1	0	0	0
	C07-14	1	1	0	15	1	1	0	0	0
	C16-1	0.8	0.552786	0.447214	15	2	1.97795	0.687564	0.494427	0.511476
	C16-2	0.46667	0.269703	0.730297	15	2	1.64997	0.582963	0.393927	0.407511
	C16-3	0.46667	0.269703	0.730297	15	2	1.64997	0.582963	0.393927	0.407511
	C16-4	0.6	0.367544	0.632456	15	2	1.86885	0.657636	0.464911	0.480942
	C16-5	0.86667	0.634852	0.365148	15	2	1.86438	0.656323	0.46363	0.479617
	C16-6	1	1	0	15	1	1	0	0	0
	C16-7	1	1	0	15	1	1	0	0	0
	C16-8	1	1	0	15	1	1	0	0	0
	C16-9	1	1	0	15	1	1	0	0	0
	F19-1	0.5	0.292893	0.707107	8	2	1.70711	0.604722	0.414214	0.441828
	F19-2	0.625	0.387628	0.612372	8	2	1.90384	0.667675	0.474745	0.506395
	F19-3	0.75	0.5	0.5	8	2	2	0.693147	0.5	0.533333
	F19-4	0.75	0.5	0.5	8	2	2	0.693147	0.5	0.533333
	F19-5	1	1	0	8	1	1	0	0	0
	F19-6	0.625	0.387628	0.612372	8	2	1.90384	0.667675	0.474745	0.506395
	F19-7	1	1	0	8	1	1	0	0	0
	F19-8	1	1	0	8	1	1	0	0	0
	F19-9	1	1	0	8	1	1	0	0	0
	F20-1	0.83333	0.591752	0.408248	12	2	1.93485	0.676215	0.483163	0.50417
	F20-2	0.91667	0.711325	0.288675	12	2	1.69688	0.600961	0.410684	0.428539
	F20-3	0.91667	0.711325	0.288675	12	2	1.69688	0.600961	0.410684	0.428539
	F20-4	0.91667	0.711325	0.288675	12	2	1.69688	0.600961	0.410684	0.428539
	F20-5	0.5	0.292893	0.707107	12	2	1.70711	0.604722	0.414214	0.432223
	F20-6	0.91667	0.711325	0.288675	12	2	1.69688	0.600961	0.410684	0.428539
	F20-7	1	1	0	12	1	1	0	0	0
	F20-8	1	1	0	12	1	1	0	0	0
	F20-9	0.41667	0.236237	0.763763	12	2	1.5646	0.546704	0.360859	0.376548
	F20-10	1	1	0	12	1	1	0	0	0
	F20-11	1	1	0	12	1	1	0	0	0
	F20-12	1	1	0	12	1	1	0	0	0
	L19-1	0.35714	0.198216	0.801784	14	2	1.46596	0.49792	0.317853	0.329626
	L19-2	1	1	0	14	1	1	0	0	0
	L19-3	0.92857	0.732739	0.267261	14	2	1.64383	0.580516	0.391665	0.406171
	L19-4	0.33333	0.183503	0.816497	15	2	1.42788	0.476665	0.29966	0.309993
	L19-5	0.35714	0.198216	0.801784	14	2	1.46596	0.49792	0.317853	0.329626
	L19-6	0.92857	0.732739	0.267261	14	2	1.64383	0.580516	0.391665	0.406171
	L19-7	1	1	0	14	1	1	0	0	0
	L19-8	1	1	0	14	1	1	0	0	0
	AN1-1	0.86667	0.634852	0.365148	15	2	1.86438	0.656323	0.46363	0.479617
	AN1-2	0.86667	0.634852	0.365148	15	2	1.86438	0.656323	0.46363	0.479617
	AN1-3	0.86667	0.634852	0.365148	15	2	1.86438	0.656323	0.46363	0.479617
	AN1-4	1	1	0	15	1	1	0	0	0
	AN1-5	1	1	0	15	1	1	0	0	0
	AN1-6	0.86667	0.634852	0.365148	15	2	1.86438	0.656323	0.46363	0.479617
	AN1-7	0.86667	0.634852	0.365148	15	2	1.86438	0.656323	0.46363	0.479617
	AN1-8	0.6	0.367544	0.632456	15	2	1.86885	0.657636	0.464911	0.480942
	AN1-9	1	1	0	15	1	1	0	0	0
	AN1-10	1	1	0	15	1	1	0	0	0
	AN1-11	1	1	0	15	1	1	0	0	0
	AN1-12	1	1	0	15	1	1	0	0	0
	CM2-1	0.33333	0.183503	0.816497	15	2	1.42788	0.476665	0.29966	0.309993
	CM2-2	0.46667	0.269703	0.730297	15	2	1.64997	0.582963	0.393927	0.407511
	CM2-3	0.33333	0.183503	0.816497	15	2	1.42788	0.476665	0.29966	0.309993
	CM2-4	0.4	0.225403	0.774597	15	2	1.53655	0.533662	0.349193	0.361234
	CM2-5	1	1	0	15	1	1	0	0	0
	CM2-6	1	1	0	15	1	1	0	0	0
	CM2-7	1	1	0	15	1	1	0	0	0
	SST-1	0.86667	0.634852	0.365148	15	2	1.86438	0.656323	0.46363	0.479617
	SST-2	0.86667	0.634852	0.365148	15	2	1.86438	0.656323	0.46363	0.479617
	SST-3	0.86667	0.634852	0.365148	15	2	1.86438	0.656323	0.46363	0.479617
	SST-4	1	1	0	15	1	1	0	0	0
	SST-5	1	1	0	15	1	1	0	0	0
	SST-6	1	1	0	15	1	1	0	0	0
	SST-7	1	1	0	15	1	1	0	0	0
	SST-8	0.66667	0.42265	0.57735	15	2	1.95325	0.681133	0.488034	0.504863
	SST-9	0.86667	0.634852	0.365148	15	2	1.86438	0.656323	0.46363	0.479617
	SST-10	1	1	0	15	1	1	0	0	0
	SST-11	1	1	0	15	1	1	0	0	0
	SST-12	1	1	0	15	1	1	0	0	0
	SST-13	1	1	0	15	1	1	0	0	0
	AHS-1	0.13333	0.0690507	0.930949	15	2	1.14753	0.251176	0.128565	0.132999
	AHS-2	0.2	0.105573	0.894427	15	2	1.23282	0.337158	0.188854	0.195367
	AHS-3	0.93333	0.741801	0.258199	15	2	1.62091	0.571165	0.383064	0.396274
	AHS-4	0.73333	0.483602	0.516398	15	2	1.99785	0.692609	0.499462	0.516685
	AHS-5	0.8	0.552786	0.447214	15	2	1.97795	0.687564	0.494427	0.511476
	AHS-6	1	1	0	15	1	1	0	0	0
	AHS-7	1	1	0	15	1	1	0	0	0
	AHS-8	1	1	0	15	1	1	0	0	0
	AHS-9	1	1	0	15	1	1	0	0	0
	AHS-10	1	1	0	15	1	1	0	0	0
	PD12-1	0.46667	0.269703	0.730297	15	2	1.64997	0.582963	0.393927	0.407511
	PD12-2	0.93333	0.741801	0.258199	15	2	1.62091	0.571165	0.383064	0.396274
	PD12-3	1	1	0	15	1	1	0	0	0
	PD12-4	0.53333	0.31687	0.68313	15	2	1.76344	0.624488	0.432927	0.447855
	PD12-5	0.86667	0.634852	0.365148	15	2	1.86438	0.656323	0.46363	0.479617
	PD12-6	0.53333	0.31687	0.68313	15	2	1.76344	0.624488	0.432927	0.447855
	PD12-7	0.86667	0.634852	0.365148	15	2	1.86438	0.656323	0.46363	0.479617
	PD12-8	1	1	0	15	1	1	0	0	0
	PD12-9	1	1	0	15	1	1	0	0	0
	SWE-1	0.38462	0.215535	0.784465	13	2	1.51094	0.521199	0.33816	0.351686
	SWE-2	1	1	0	13	1	1	0	0	0
	SWE-3	1	1	0	13	1	1	0	0	0
	SWE-4	0.92308	0.72265	0.27735	13	2	1.66904	0.590433	0.400854	0.416888
	SWE-5	1	1	0	13	1	1	0	0	0
	SWE-6	0.46154	0.266201	0.733799	13	2	1.64116	0.579443	0.390676	0.406303
	SWE-7	1	1	0	13	1	1	0	0	0
	SWE-8	1	1	0	13	1	1	0	0	0
	SWE-9	1	1	0	13	1	1	0	0	0
	SWE-10	1	1	0	13	1	1	0	0	0
	AG5-1	0.33333	0.183503	0.816497	15	2	1.42788	0.476665	0.29966	0.309993
	AG5-2	0.26667	0.143651	0.856349	15	2	1.32631	0.411536	0.246031	0.254515
	AG5-3	1	1	0	15	1	1	0	0	0
	AG5-4	0.8	0.552786	0.447214	15	2	1.97795	0.687564	0.494427	0.511476
	AG5-5	1	1	0	15	1	1	0	0	0
	AG5-6	1	1	0	15	1	1	0	0	0
	AG5-7	0.93333	0.741801	0.258199	15	2	1.62091	0.571165	0.383064	0.396274
	AG5-8	0.33333	0.183503	0.816497	15	2	1.42788	0.476665	0.29966	0.309993
	AG5-9	1	1	0	15	1	1	0	0	0
	AG5-10	1	1	0	15	1	1	0	0	0
	AG5-11	1	1	0	15	1	1	0	0	0
	A86-1	0.2	0.105573	0.894427	15	2	1.23282	0.337158	0.188854	0.195367
	A86-2	1	1	0	15	1	1	0	0	0
	A86-3	1	1	0	15	1	1	0	0	0
	A86-4	0.26667	0.143651	0.856349	15	2	1.32631	0.411536	0.246031	0.254515
	A86-5	0.4	0.225403	0.774597	15	2	1.53655	0.533662	0.349193	0.361234
	A86-6	1	1	0	15	1	1	0	0	0
	A86-7	0.46667	0.269703	0.730297	15	2	1.64997	0.582963	0.393927	0.407511
	A86-8	0.53333	0.31687	0.68313	15	2	1.76344	0.624488	0.432927	0.447855
	A86-9	1	1	0	15	1	1	0	0	0
	A86-10	1	1	0	15	1	1	0	0	0
	GN21-1	0.6	0.367544	0.632456	15	2	1.86885	0.657636	0.464911	0.480942
	GN21-2	1	1	0	15	1	1	0	0	0
	GN21-3	1	1	0	15	1	1	0	0	0
	GN21-4	0.86667	0.634852	0.365148	15	2	1.86438	0.656323	0.46363	0.479617
	GN21-5	0.8	0.552786	0.447214	15	2	1.97795	0.687564	0.494427	0.511476
	GN21-6	0.6	0.367544	0.632456	15	2	1.86885	0.657636	0.464911	0.480942
	GN21-7	1	1	0	15	1	1	0	0	0
	GN21-8	1	1	0	15	1	1	0	0	0
	GN21-9	1	1	0	15	1	1	0	0	0
	GN21-10	1	1	0	15	1	1	0	0	0
	K1B-1	1	1	0	13	1	1	0	0	0
	K1B-2	0.92308	0.72265	0.27735	13	2	1.66904	0.590433	0.400854	0.416888
	K1B-3	0.84615	0.607768	0.392232	13	2	1.91121	0.669736	0.476772	0.495843
	K1B-4	1	1	0	13	1	1	0	0	0
	K1B-5	0.84615	0.607768	0.392232	13	2	1.91121	0.669736	0.476772	0.495843
	K1B-6	0.61538	0.379826	0.620174	13	2	1.89078	0.663979	0.471117	0.489961
	K1B-7	0.23077	0.122942	0.877058	13	2	1.27495	0.372746	0.215655	0.224281
	K1B-8	1	1	0	13	1	1	0	0	0
	K1B-9	1	1	0	13	1	1	0	0	0
	K1B-10	1	1	0	13	1	1	0	0	0
	AVC1-1	0.86667	0.634852	0.365148	15	2	1.86438	0.656323	0.46363	0.479617
	AVC1-2	0.8	0.552786	0.447214	15	2	1.97795	0.687564	0.494427	0.511476
	AVC1-3	0.86667	0.634852	0.365148	15	2	1.86438	0.656323	0.46363	0.479617
	AVC1-4	0.86667	0.634852	0.365148	15	2	1.86438	0.656323	0.46363	0.479617
	AVC1-5	0.93333	0.741801	0.258199	15	2	1.62091	0.571165	0.383064	0.396274
	AVC1-6	0.93333	0.741801	0.258199	15	2	1.62091	0.571165	0.383064	0.396274
	AVC1-7	0.8	0.552786	0.447214	15	2	1.97795	0.687564	0.494427	0.511476
	AVC1-8	0.06667	0.0339082	0.966092	15	2	1.07011	0.148075	0.0655169	0.0677761
	AVC1-9	0.13333	0.0690507	0.930949	15	2	1.14753	0.251176	0.128565	0.132999
	AVC1-10	0.8	0.552786	0.447214	15	2	1.97795	0.687564	0.494427	0.511476
	AVC1-11	1	1	0	15	1	1	0	0	0
	AVC1-12	1	1	0	15	1	1	0	0	0
	AVC1-13	1	1	0	15	1	1	0	0	0
	AVC1-14	1	1	0	15	1	1	0	0	0
	WB7-1	0.13333	0.0690507	0.930949	15	2	1.14753	0.251176	0.128565	0.132999
	WB7-2	0.53333	0.31687	0.68313	15	2	1.76344	0.624488	0.432927	0.447855
	WB7-3	0.73333	0.483602	0.516398	15	2	1.99785	0.692609	0.499462	0.516685
	WB7-4	0.86667	0.634852	0.365148	15	2	1.86438	0.656323	0.46363	0.479617
	WB7-5	0.8	0.552786	0.447214	15	2	1.97795	0.687564	0.494427	0.511476
	WB7-6	0.6	0.367544	0.632456	15	2	1.86885	0.657636	0.464911	0.480942
	WB7-7	0.93333	0.741801	0.258199	15	2	1.62091	0.571165	0.383064	0.396274
	WB7-8	0.66667	0.42265	0.57735	15	2	1.95325	0.681133	0.488034	0.504863
	WB7-9	0.26667	0.143651	0.856349	15	2	1.32631	0.411536	0.246031	0.254515
	WB7-10	1	1	0	15	1	1	0	0	0
	WB7-11	1	1	0	15	1	1	0	0	0
	WB7-12	1	1	0	15	1	1	0	0	0
	WB7-13	1	1	0	15	1	1	0	0	0
	BCV3-1	0.53333	0.31687	0.68313	15	2	1.76344	0.624488	0.432927	0.447855
	BCV3-2	0.53333	0.31687	0.68313	15	2	1.76344	0.624488	0.432927	0.447855
	BCV3-3	0.53333	0.31687	0.68313	15	2	1.76344	0.624488	0.432927	0.447855
	BCV3-4	1	1	0	15	1	1	0	0	0
	BCV3-5	0.73333	0.483602	0.516398	15	2	1.99785	0.692609	0.499462	0.516685
	BCV3-6	1	1	0	15	1	1	0	0	0
	BCV3-7	0.4	0.225403	0.774597	15	2	1.53655	0.533662	0.349193	0.361234
	BCV3-8	1	1	0	15	1	1	0	0	0
	BCV3-9	0.53333	0.31687	0.68313	15	2	1.76344	0.624488	0.432927	0.447855
	BCV3-10	1	1	0	15	1	1	0	0	0
	BCV3-11	1	1	0	15	1	1	0	0	0
	SD7-1	0.71429	0.465478	0.534522	14	2	1.99051	0.690762	0.497616	0.516047
	SD7-2	1	1	0	14	1	1	0	0	0
	SD7-3	0.57143	0.345346	0.654654	14	2	1.82537	0.644518	0.452164	0.468911
	SD7-4	0.85714	0.622036	0.377964	14	2	1.88756	0.663059	0.470215	0.48763
	SD7-5	0.71429	0.465478	0.534522	14	2	1.99051	0.690762	0.497616	0.516047
	SD7-6	0.92857	0.732739	0.267261	14	2	1.64383	0.580516	0.391665	0.406171
	SD7-7	0.64286	0.402386	0.597614	14	2	1.92657	0.673967	0.480943	0.498756
	SD7-8	0.92857	0.732739	0.267261	14	2	1.64383	0.580516	0.391665	0.406171
	SD7-9	0.92857	0.732739	0.267261	14	2	1.64383	0.580516	0.391665	0.406171
	SD7-10	0.42857	0.244071	0.755929	14	2	1.58479	0.555727	0.369001	0.382667
	SD7-11	1	1	0	15	1	1	0	0	0
	SD7-12	1	1	0	15	1	1	0	0	0
	SD7-13	1	1	0	15	1	1	0	0	0
	SD7-14	1	1	0	15	1	1	0	0	0
	SD7-15	1	1	0	15	1	1	0	0	0
	AK66-1	1	1	0	15	1	1	0	0	0
	AK66-2	1	1	0	15	1	1	0	0	0
	AK66-3	1	1	0	15	1	1	0	0	0
	AK66-4	0.13333	0.0690507	0.930949	15	2	1.14753	0.251176	0.128565	0.132999
	AK66-5	1	1	0	15	1	1	0	0	0
	AK66-6	0.66667	0.42265	0.57735	15	2	1.95325	0.681133	0.488034	0.504863
	AK66-7	1	1	0	15	1	1	0	0	0
	AK66-8	1	1	0	15	1	1	0	0	0
	AK66-9	1	1	0	15	1	1	0	0	0
	AK66-10	1	1	0	15	1	1	0	0	0
	AK66-11	1	1	0	15	1	1	0	0	0
	LC26-1	1	1	0	15	1	1	0	0	0
	LC26-2	0.73333	0.483602	0.516398	15	2	1.99785	0.692609	0.499462	0.516685
	LC26-3	1	1	0	15	1	1	0	0	0
	LC26-4	1	1	0	15	1	1	0	0	0
	LC26-5	0.53333	0.31687	0.68313	15	2	1.76344	0.624488	0.432927	0.447855
	LC26-6	1	1	0	15	1	1	0	0	0
	LC26-7	1	1	0	15	1	1	0	0	0
	LC26-8	1	1	0	15	1	1	0	0	0
	LC26-9	1	1	0	15	1	1	0	0	0
	OP1-1	0.33333	0.183503	0.816497	15	2	1.42788	0.476665	0.29966	0.309993
	OP1-2	0.8	0.552786	0.447214	15	2	1.97795	0.687564	0.494427	0.511476
	OP1-3	1	1	0	15	1	1	0	0	0
	OP1-4	0.2	0.105573	0.894427	15	2	1.23282	0.337158	0.188854	0.195367
	OP1-5	0.6	0.367544	0.632456	15	2	1.86885	0.657636	0.464911	0.480942
	OP1-6	0.8	0.552786	0.447214	15	2	1.97795	0.687564	0.494427	0.511476
	OP1-7	1	1	0	15	1	1	0	0	0
	OP1-8	1	1	0	15	1	1	0	0	0
	OP1-9	1	1	0	15	1	1	0	0	0
Mean and SE over Loci for each Pop
Pop					N	Na	Ne	I	He	uHe
pop	Mean				14.339	1.51695	1.36375	0.30014	0.205566	0.213219
	SE				0.0989379	0.0325977	0.025765	0.0198333	0.0138888	0.0144108
Percentage of Polymorphic Loci
Population	%P
pop	0.516949
Na = No. of Different Alleles
Ne = No. of Effective Alleles = 1 / (p^2 + q^2)
I = Shannon's Information Index = -1* (p * Ln (p) + q * Ln(q))
He = Expected Heterozygosity = 2 * p * q
uHe = Unbiased Expected Heterozygosity = (2N / (2N-1)) * He
Where for Diploid Binary data and assuming Hardy-Weinberg Equilibrium, q = (1 - Band Freq.)^0.5 and p = 1 - q.
Locus	Band Freq.	p	q	N	Na	Ne	I	He	uHe

## Sheet: BAPT-out
Band Patterns for Binary (Diploid) Data
Data Sheet	Sheet1
Data Title	example of binary data
No. Loci	236
No. Samples	15
No. Pops.	1
Total Band Patterns for Binary (Diploid) Data by Populations
Population	pop
No. Bands	236
No. Bands Freq. >= 5%	236
No. Private Bands	236
No. LComm Bands (<=25%)	0
No. LComm Bands (<=50%)	0
Mean He	0.205566
SE of Mean He	0.0138888
Mean uHe	0.213219
SE of Mean uHe	0.0144108
No. Bands = No. of Different Bands
No. Bands Freq. >= 5% = No. of Different Bands with a Frequency >= 5%
No. Private Bands = No. of Bands Unique to a Single Population
No. LComm Bands (<=25%) = No. of Locally Common Bands (Freq. >= 5%) Found in 25% or Fewer Populations
No. LComm Bands (<=50%) = No. of Locally Common Bands (Freq. >= 5%) Found in 50% or Fewer Populations
He = Expected Heterozygosity = 2 * p * q
uHe = Unbiased Expected Heterozygosity = (2N / (2N-1)) * He
Where for Diploid Binary data and assuming Hardy-Weinberg Equilibrium, q = (1 - Band Freq.)^0.5 and p = 1 - q.

## Sheet: GD-out
1	15	1	15	1	15
example of binary data	Sheet1	Binary Distance	pop
1	2	3	4	5	6	7	8	9	10	11	12	13	14	15
0	67	74	61	47	50	68	72	62	52	56	69	80	36	40	1
67	0	76	56	74	55	69	52	55	70	56	32	50	58	55	2
74	76	0	60	72	73	63	76	81	79	79	68	61	66	68	3
61	56	60	0	42	55	58	54	54	61	65	54	70	46	43	4
47	74	72	42	0	47	72	65	57	53	64	74	83	33	39	5
50	55	73	55	47	0	62	49	39	51	50	47	54	42	38	6
68	69	63	58	72	62	0	74	71	65	58	69	62	56	56	7
72	52	76	54	65	49	74	0	53	69	69	47	52	61	52	8
62	55	81	54	57	39	71	53	0	34	47	55	67	42	34	9
52	70	79	61	53	51	65	69	34	0	53	66	81	36	38	10
56	56	79	65	64	50	58	69	47	53	0	44	58	48	42	11
69	32	68	54	74	47	69	47	55	66	44	0	30	56	49	12
80	50	61	70	83	54	62	52	67	81	58	30	0	70	66	13
36	58	66	46	33	42	56	61	42	36	48	56	70	0	16	14
40	55	68	43	39	38	56	52	34	38	42	49	66	16	0	15
